# Supplementary material for: Medium-Chain Fatty Acids Rescue Motor Function and Neuromuscular Junction Degeneration in a Drosophila Model of Amyotrophic Lateral Sclerosis
Source: Cells. 2023 Aug 28;12(17):2163. doi: 10.3390/cells12172163 (PMC10486503; doi:10.3390/cells12172163)
Supplement: Supplementary file 1 [file cells-12-02163-s001.zip]

Archive with 1 entries (1 files):
- cells-2551275-supplementary.pdf
